# Supplementary material for: Epidemiology of Mosquito-Borne Viruses in Egypt: A Systematic Review
Source: Viruses. 2022 Jul 20;14(7):1577. doi: 10.3390/v14071577 (PMC9322113; doi:10.3390/v14071577)
Supplement: Supplementary file 1 [file viruses-14-01577-s001.zip]

Archive with 1 entries (1 files):
- viruses-1806176-supplementary.pdf
